# Supplementary material for: Essential Oils: Useful Tools in Storage-Pest Management
Source: Plants (Basel). 2022 Nov 13;11(22):3077. doi: 10.3390/plants11223077 (PMC9692832; doi:10.3390/plants11223077)
Supplement: Supplementary file 1 [file plants-11-03077-s001.zip]

Archive with 1 entries (1 files):
- plants-2026744 -supplementary.xlsx
