# Supplementary material for: Essential Oils: Useful Tools in Storage-Pest Management
Source: Plants (Basel). 2022 Nov 13;11(22):3077. doi: 10.3390/plants11223077 (PMC9692832; doi:10.3390/plants11223077)
Supplement: Supplementary file 1 [file plants-11-03077-s001.zip › plants-2026744 -supplementary.xlsx]

## Sheet: GC-MS analysis
SUPPLEMENTARY MATERIALS
Essential Oils: Useful Tools in Storage-Pest Management.
	Ľudovít Cagáň, Miroslava Apacsová Fusková, Daniela Hlávková, Oxana Skoková Habuštová
Supplementary Table S1. The result of gas chromatography-mass spectrometry (GC-MS) analysis of selected EOs. Listed are compounds which content exceeded 0.1% in tested essential oils.
Compounds	CAS	Alternative name	O. basilicum	A. sativum	A. annua	E. globulus	P. sylvestris	L. angustifolia	C. longa
α-pinene	80-56-8		0.16		6.25		5.03	0.12
β-pinene	127-91-3		0.11
β-myrcene	123-35-3		0.11						0.15
D-limonene	138-86-3		0.13				11.65		0.26
eucalyptol	470-82-6		0.28		12.13	85.79		1.29	0.59
β-ocimene	3779-61-1		0.63
trans-dihydrocarveol	18383-51-2		17.81		7.11
artemisia ketone	546-49-6				6.6
α-bisabolene	495-61-4		2.3
citral	141-27-5	geranial	0.86
diallyl disulfide	2179-57-9			25.8
8-(trimethylsilyl)-6-octenenitrile	1066-40-6	dissolvent		11.66
diallyl sulfide	592-88-1			5.87
di-2-propenyl-tetrasulfide	2444-49-7	diallyl tetrasulfide		5.15
1-allyl-3-(2-(allylthio)propyl)trisulfane	2050-87-5	diallyl trisulfide		2.7
3-carene	13466-78-9							0.16	0.14
o-cymene	527-84-4						1.9	0.26	0.49
2,6-dimethyl- 3,5-heptadien-2-ol	77411-76-8								7.72
6,7-dimethyl quinoxaline	7153-23-3	quinoxaline							6.93
α-santalene	512-61-8							0.46	0.2
1-methyl-4-(6-methylhept-5-en-2-yl) cyclohexa-1,3-diene	451-55-8	gamma-curcumene							3.05
5-(1,5-dimethyl-4-hexenyl)-2-methyl-1,3-cyclohexadiene	495-60-3	(-)-zingiberene						0.13	2.26
(Z)-gamma-atlantone	108549-48-0								1.83
(+)-(S)-dihydro-ar-turmerone	4179-20-8								1.17
(+)-(S)-ar-tumerone	180315-67-7								26.15
g-terpinene	99-85-4					3.67	0.27
β-myrcene	123-35-3					0.73		0.47
germacrene D	23986-74-5				2.9
α-phellandrene	99-83-2					1.04
(Z)-β-ocimene	3338-55-4					0.52		5.24
alloocimene	3016-19-1					7.55
Cyclohexane, 1-methyl-4-(1-methylethylidene)-	586-62-9	terpinolene				0.32	1.49
caryophyllene	87-44-5				5.69		3.37	4.11
5-methyl-2-(1-methylethenyl)-4-hexen-1-ol acetate	20777-39-3	lavandulyl acetate						3.24
3-Cyclohexen-1-ol, 4-methyl-1-(1-methylethyl)-, acetate	4821-04-9	terpinene 4-acetate						3.1
cis-β-farnesene	28973-97-9							1.85
borneol	507-70-0						0.13	1.73
α-terpineol	98-55-5							1.26
2,2-dimethyl-3-methylenebicyclo[2.2.1]heptane	5794-04-7	(-)-camphene					2.55
2,2-dimethyl-5-methylene-bicyclo[2.2.1]heptane	497-32-5	norbornene					11.75
longifolene	475-20-7	junipene					1.43

## Sheet: REPELLENCE_ANOVA
SUPPLEMENTARY MATERIALS
Essential Oils: Useful Tools in Storage-Pest Management.												p
	Ľudovít Cagáň, Miroslava Apacsová Fusková, Daniela Hlávková, Oxana Skoková Habuštová
Supplementary Table S2. The result of statistical tests of two chemical substances and seven essential oils (EOs) and three warehouse pests Tenebrio molitor, Tribolium confusum and Acanthoscelides obtectus to confirm the repellent effect.
concentration 1%								concentration 0.1%									concentration 0.01%
Pest	Examined parameter		Test statistics F (DFn, DFd)	Test statistics p value	Dunnett's multiple comparisons test		T-test	Pest	Examined parameter		Test statistics F (DFn, DFd)	Test statistics p value	Dunnett's multiple comparisons test		T-test		Pest	Examined parameter		Test statistics F (DFn, DFd)	Test statistics p value	Dunnett's multiple comparisons test		T-test
T.molitor	concentration 1%	repelence	F (9, 590) = 3588	P < 0.0001	control vs. Deet	****	< 0.0001	T.molitor	concentration 0.1%	repelence	F (9, 590) = 102.7	P < 0.0001	control vs. Deet	****	< 0.0001		T.molitor	concentration 0.01%	repelence	F (9, 590) = 15.93	P < 0.0001	control vs. Deet	****	< 0.0001
					control vs. 2- Undecanone	****	< 0.0001						control vs. 2- Undecanone	****	< 0.0001							control vs. 2- Undecanone	****	< 0.0001
					control vs. Ocimum basilicum	****	< 0.0001						control vs. Ocimum basilicum	****	< 0.0001							control vs. Ocimum basilicum	****	< 0.0001
					control vs. Eucalyptus globulus	****	< 0.0001						control vs. Eucalyptus globulus	****	< 0.0001							control vs. Eucalyptus globulus	****	< 0.0001
					control vs. Lavandula angustifolia	****	< 0.0001						control vs. Lavandula angustifolia	****	< 0.0001							control vs. Lavandula angustifolia	****	< 0.0001
					control vs. Pinus sylvestris	****	< 0.0001						control vs. Pinus sylvestris	****	< 0.0001							control vs. Pinus sylvestris	****	< 0.0001
					control vs. Curcuma longa	****	< 0.0001						control vs. Curcuma longa	****	< 0.0001							control vs. Curcuma longa	****	< 0.0001
					control vs. Allium sativum	****	< 0.0001						control vs. Allium sativum	****	< 0.0001							control vs. Allium sativum	****	< 0.0001
					control vs. Artemisia annua	****	< 0.0001						control vs. Artemisia annua	****	< 0.0001							control vs. Artemisia annua	****	< 0.0001
T.confusum	concentration 1%	repelence	F (9, 590) = 187.9	P < 0.0001	control vs. Deet	****	< 0.0001	T.confusum	concentration 0.1%	repelence	F (9, 590) = 125.4	P < 0.0001	control vs. Deet	****	< 0.0001		T.confusum	concentration 0.01%	repelence	F (9, 590) = 33.89	P < 0.0001	control vs. Deet	****	< 0.0001
					control vs. 2- Undecanone	****	< 0.0001						control vs. 2- Undecanone	****	< 0.0001							control vs. 2- Undecanone	****	< 0.0001
					control vs. Ocimum basilicum	****	< 0.0001						control vs. Ocimum basilicum	****	< 0.0001							control vs. Ocimum basilicum	****	< 0.0001
					control vs. Eucalyptus globulus	****	< 0.0001						control vs. Eucalyptus globulus	****	< 0.0001							control vs. Eucalyptus globulus	****	< 0.0001
					control vs. Lavandula angustifolia	****	< 0.0001						control vs. Lavandula angustifolia	****	< 0.0001							control vs. Lavandula angustifolia	****	< 0.0001
					control vs. Pinus sylvestris	****	< 0.0001						control vs. Pinus sylvestris	****	< 0.0001							control vs. Pinus sylvestris	****	< 0.0001
					control vs. Curcuma longa	****	< 0.0001						control vs. Curcuma longa	****	< 0.0001							control vs. Curcuma longa	****	< 0.0001
					control vs. Allium sativum	****	< 0.0001						control vs. Allium sativum	****	< 0.0001							control vs. Allium sativum	****	< 0.0001
					control vs. Artemisia annua	****	< 0.0001						control vs. Artemisia annua	****	< 0.0001							control vs. Artemisia annua	****	< 0.0001
A.obtectus	concentration 1%	repelence	F (9, 590) = 221.5	P < 0.0001	control vs. Deet	****	< 0.0001	A.obtectus	concentration 0.1%	repelence	F (9, 590) = 70.52	P < 0.0001	control vs. Deet	****	< 0.0001		A.obtectus	concentration 0.01%	repelence	F (9, 590) = 54.33	P < 0.0001	control vs. Deet	****	< 0.0001
					control vs. 2- Undecanone	****	< 0.0001						control vs. 2- Undecanone	****	< 0.0001							control vs. 2- Undecanone	****	< 0.0001
					control vs. Ocimum basilicum	****	< 0.0001						control vs. Ocimum basilicum	****	< 0.0001							control vs. Ocimum basilicum	****	< 0.0001
					control vs. Eucalyptus globulus	****	< 0.0001						control vs. Eucalyptus globulus	****	< 0.0001							control vs. Eucalyptus globulus	****	< 0.0001
					control vs. Lavandula angustifolia	****	< 0.0001						control vs. Lavandula angustifolia	****	< 0.0001							control vs. Lavandula angustifolia	****	< 0.0001
					control vs. Pinus sylvestris	****	< 0.0001						control vs. Pinus sylvestris	****	< 0.0001							control vs. Pinus sylvestris	****	< 0.0001
					control vs. Curcuma longa	****	< 0.0001						control vs. Curcuma longa	****	< 0.0001							control vs. Curcuma longa	****	< 0.0001
					control vs. Allium sativum	****	< 0.0001						control vs. Allium sativum	****	< 0.0001							control vs. Allium sativum	****	< 0.0001
					control vs. Artemisia annua	****	< 0.0001						control vs. Artemisia annua	****	< 0.0001							control vs. Artemisia annua	****	< 0.0001

## Sheet: MORTALITY_ANOVA
SUPPLEMENTARY MATERIALS
	Essential Oils: Useful Tools in Storage-Pest Management.
	Ľudovít Cagáň, Miroslava Apacsová Fusková, Daniela Hlávková, Oxana Skoková Habuštová
Supplementary Table S3. The result of statistical tests of two chemical substances and seven essential oils (EOs) and three warehouse pests Tenebrio molitor, Tribolium confusum and Acanthoscelides obtectus to confirm the mortality.
concentration 3.7µl/cm2								concentration 0.37µl/cm2									concentration 0.07µl/cm2
Pest	Examined parameter		Test statistics F (DFn, DFd)	Test statistics p value	Dunnett's multiple comparisons test		T-test	Pest	Examined parameter		Test statistics F (DFn, DFd)	Test statistics p value	Dunnett's multiple comparisons test		T-test		Pest	Examined parameter		Test statistics F (DFn, DFd)	Test statistics p value	Dunnett's multiple comparisons test		T-test
T.molitor	Toxicity 3.7µl/cm2	24h	F (9, 590) = 85.25	P < 0.0001	control vs. Ocimum basilicum	****	< 0.0001	T.molitor	Toxicity 0.37µl/cm2	24h	F (9, 590) = 252.3	P < 0.0001	control vs. Pinus sylvestris	***	0.0117		T.molitor	Toxicity 0.07µl/cm2	24h	F (9, 590) = 94.91	P < 0.0001	control vs. Ocimum basilicum	****	< 0.0001
					control vs. Eucalyptus globulus	***	< 0.0001						control vs. Allium sativum	****	< 0.0001				48h	F (9, 590) = 895.5	P < 0.0001	control vs. Ocimum basilicum	****	< 0.0001
					control vs. Pinus sylvestris	*	0.0032			48h	F (9, 590) = 200.8	P < 0.0001	control vs. Pinus sylvestris	***	0.0008				72h	F (9, 590) = 261.6	P < 0.0001	control vs. Ocimum basilicum	****	< 0.0001
					control vs. Allium sativum	****	< 0.0001						control vs. Allium sativum	****	< 0.0001							control vs. Eucalyptus globulus	*	0.0117
		48h	F (9, 590) = 72.17	P < 0.0001	control vs. 2- Undecanone	****	< 0.0001			72h	F (9, 590) = 99.49	P < 0.0001	control vs. Deet	****	< 0.0001		T.confusum	Toxicity 0.07µl/cm2	24h	F (9, 590) = 685.5	P < 0.0001	control vs. Ocimum basilicum	****	< 0.0001
					control vs. Ocimum basilicum	****	< 0.0001						control vs. Ocimum basilicum	*	0.0061				48h	F (9, 590) = 249.9	P < 0.0001	control vs. 2- Undecanone	****	< 0.0001
					control vs. Eucalyptus globulus	****	< 0.0001						control vs. Pinus sylvestris	****	< 0.0001							control vs. Ocimum basilicum	****	< 0.0001
					control vs. Pinus sylvestris	**	< 0.0001						control vs. Allium sativum	****	< 0.0001				72h	F (9, 590) = 117.6	P < 0.0001	control vs. 2- Undecanone	****	< 0.0001
					control vs. Allium sativum	****	< 0.0001	T.confusum	Toxicity 0.37µl/cm2	24h	F (9, 590) = 135.1	P < 0.0001	control vs. Ocimum basilicum	****	< 0.0001							control vs. Ocimum basilicum	****	< 0.0001
		72h	F (9, 590) = 77.36	P < 0.0001	control vs. Deet	**	0.0002						control vs. Eucalyptus globulus	****	< 0.0001							control vs. Eucalyptus globulus	**	0.0032
					control vs. 2- Undecanone	****	< 0.0001						control vs. Lavandula angustifolia	****	0.0001		A.obtectus	Toxicity 0.07µl/cm2	24h	F (9, 590) = 1202	P < 0.0001	control vs. Ocimum basilicum	****	< 0.0001
					control vs. Ocimum basilicum	****	< 0.0001						control vs. Pinus sylvestris	***	0.003				48h	F (9, 590) = 153.0	P < 0.0001	control vs. Ocimum basilicum	****	< 0.0001
					control vs. Eucalyptus globulus	****	< 0.0001						control vs. Allium sativum	****	< 0.0001				72h	F (9, 590) = 113.0	P < 0.0001	control vs. Eucalyptus globulus	****	< 0.0001
					control vs. Lavandula angustifolia	*	0.0008			48h	F (9, 590) = 106.4	P < 0.0001	control vs. 2- Undecanone	***	0.0005
					control vs. Pinus sylvestris	***	< 0.0001						control vs. Ocimum basilicum	****	< 0.0001
					control vs. Allium sativum	****	< 0.0001						control vs. Eucalyptus globulus	****	< 0.0001
T.confusum	Toxicity 3.7µl/cm2	24h	F (9, 590) = 428.7	P < 0.0001	control vs. 2- Undecanone	****	< 0.0001						control vs. Lavandula angustifolia	****	< 0.0001
					control vs. Ocimum basilicum	****	< 0.0001						control vs. Pinus sylvestris	****	< 0.0001
					control vs. Eucalyptus globulus	****	< 0.0001						control vs. Allium sativum	****	< 0.0001
					control vs. Lavandula angustifolia	****	< 0.0001			72h	F (9, 590) = 92.68	P < 0.0001	control vs. Deet	****	< 0.0001
					control vs. Pinus sylvestris	**	0.0061						control vs. 2- Undecanone	****	< 0.0001
					control vs. Curcuma longa	****	< 0.0001						control vs. Ocimum basilicum	****	< 0.0001
					control vs. Allium sativum	****	< 0.0001						control vs. Eucalyptus globulus	****	< 0.0001
		48h	F (9, 590) = 349.3	P < 0.0001	control vs. 2- Undecanone	****	< 0.0001						control vs. Lavandula angustifolia	****	< 0.0001
					control vs. Ocimum basilicum	****	< 0.0001						control vs. Pinus sylvestris	****	< 0.0001
					control vs. Eucalyptus globulus	****	< 0.0001						control vs. Allium sativum	****	< 0.0001
					control vs. Lavandula angustifolia	****	< 0.0001	A.obtectus	Toxicity 0.37µl/cm2	24h	F (9, 590) = 77.05	P < 0.0001	control vs. Ocimum basilicum	****	< 0.0001
					control vs. Pinus sylvestris	***	0.0016						control vs. Eucalyptus globulus	****	< 0.0001
					control vs. Curcuma longa	****	< 0.0001						control vs. Lavandula angustifolia	****	< 0.0001
					control vs. Allium sativum	****	< 0.0001						control vs. Pinus sylvestris	****	< 0.0001
		72h	F (9, 590) = 299.8	P < 0.0001	control vs. Deet	*	0.0061						control vs. Curcuma longa	****	< 0.0001
					control vs. 2- Undecanone	****	< 0.0001						control vs. Allium sativum	****	< 0.0001
					control vs. Ocimum basilicum	****	< 0.0001			48h	F (9, 590) = 39.80	P < 0.0001	control vs. 2- Undecanone	***	< 0.0001
					control vs. Eucalyptus globulus	****	< 0.0001						control vs. Ocimum basilicum	****	< 0.0001
					control vs. Lavandula angustifolia	****	< 0.0001						control vs. Eucalyptus globulus	****	< 0.0001
					control vs. Pinus sylvestris	***	0.0008						control vs. Lavandula angustifolia	****	< 0.0001
					control vs. Curcuma longa	****	< 0.0001						control vs. Pinus sylvestris	****	< 0.0001
					control vs. Allium sativum	****	< 0.0001						control vs. Curcuma longa	****	< 0.0001
A.obtectus	Toxicity 3.7µl/cm2	24h	F (9, 590) = 194.2	P < 0.0001	control vs. 2- Undecanone	****	< 0.0001						control vs. Allium sativum	****	< 0.0001
					control vs. Ocimum basilicum	****	< 0.0001			72h	F (9, 590) = 85.55	P < 0.0001	control vs. 2- Undecanone	****	< 0.0001
					control vs. Eucalyptus globulus	****	< 0.0001						control vs. Ocimum basilicum	****	< 0.0001
					control vs. Lavandula angustifolia	****	< 0.0001						control vs. Eucalyptus globulus	****	< 0.0001
					control vs. Pinus sylvestris	****	< 0.0001						control vs. Lavandula angustifolia	****	< 0.0001
					control vs. Curcuma longa	****	< 0.0001						control vs. Pinus sylvestris	****	< 0.0001
					control vs. Allium sativum	****	< 0.0001						control vs. Curcuma longa	****	< 0.0001
		48h	F (9, 590) = 178.7	P < 0.0001	control vs. Deet	**	0.0016						control vs. Allium sativum	****	< 0.0001
					control vs. 2- Undecanone	****	< 0.0001
					control vs. Ocimum basilicum	****	< 0.0001
					control vs. Eucalyptus globulus	****	< 0.0001
					control vs. Lavandula angustifolia	****	< 0.0001
					control vs. Pinus sylvestris	****	< 0.0001
					control vs. Curcuma longa	****	< 0.0001
					control vs. Allium sativum	****	< 0.0001
		72h	F (9, 590) = 178.5	P < 0.0001	control vs. Deet	*	0.008
					control vs. 2- Undecanone	****	< 0.0001
					control vs. Ocimum basilicum	****	< 0.0001
					control vs. Eucalyptus globulus	****	< 0.0001
					control vs. Lavandula angustifolia	****	< 0.0001
					control vs. Pinus sylvestris	****	< 0.0001
					control vs. Curcuma longa	****	< 0.0001
					control vs. Allium sativum	****	< 0.0001
